# Supplementary material for: Simulating SARS-CoV-2 epidemics by region-specific variables and modeling contact tracing app containment
Source: NPJ Digit Med. 2021 Jan 14;4:9. doi: 10.1038/s41746-020-00374-4 (PMC7809354; doi:10.1038/s41746-020-00374-4)
Supplement: Supplementary file 3 — Data Set 2 [file 41746_2020_374_MOESM3_ESM.gz]

Archive with 1 entries (1 files):
- 41746_2020_374_MOESM3_ESM
